# Supplementary material for: Association between castration-induced changes in circadian body temperature rhythms and gut microbiome diversity in goats
Source: Sci Rep. 2026 Feb 20;16:10058. doi: 10.1038/s41598-026-40455-0 (PMC13022122; doi:10.1038/s41598-026-40455-0)
Supplement: Supplementary file 1 — Supplementary Material 1 [file 41598_2026_40455_MOESM1_ESM.xlsx]

## Sheet: Table_S1_alpha_diversity
ID	Region	Group	Shannon	Chao1	Pielou
pre_LCL1	Colon	pre_LC	3.12738	63	0.754834
pre_LCL2	Colon	pre_LC	3.08336	60	0.753077
pre_LCL3	Colon	pre_LC	3.09143	57	0.764627
post_LCL1	Colon	post_LC	3.19285	61	0.776683
post_LCL2	Colon	post_LC	3.13958	60	0.766808
post_LCL3	Colon	post_LC	3.12688	63	0.754713
pre_ECL1	Colon	pre_EC	3.0221	59	0.741157
pre_ECL2	Colon	pre_EC	3.08881	57	0.763981
pre_ECL3	Colon	pre_EC	3.18261	58	0.783808
post_ECL1	Colon	post_EC	3.01591	57	0.745948
post_ECL2	Colon	post_EC	3.01224	58	0.741849
post_ECL3	Colon	post_EC	3.16592	63	0.764136
pre_LCS1	Jejunum	pre_LC	3.09505	74	0.719098
pre_LCS2	Jejunum	pre_LC	3.11857	76	0.720102
pre_LCS3	Jejunum	pre_LC	3.21235	76	0.741756
post_LCS1	Jejunum	post_LC	3.10169	79	0.709859
post_LCS2	Jejunum	post_LC	3.19583	78	0.733542
post_LCS3	Jejunum	post_LC	3.11911	84	0.703959
pre_ECS1	Jejunum	pre_EC	3.12938	81	0.712121
pre_ECS2	Jejunum	pre_EC	3.17598	80	0.724773
pre_ECS3	Jejunum	pre_EC	3.14661	81	0.716041
post_ECS1	Jejunum	post_EC	3.1472	78	0.722379
post_ECS2	Jejunum	post_EC	3.18787	80	0.727488
post_ECS3	Jejunum	post_EC	3.17284	86	0.712302

## Sheet: Table_S2_PERMANOVA_output
	Df	SumOfSqs	R2	F	Pr(>F)	Region
Model	3	258.395	0.549735	3.25577	0.01681	Colon
Residual	8	211.641	0.450265	NA	NA	Colon
Total	11	470.036	1	NA	NA	Colon
Model1	3	112.76	0.370286	1.56806	0.1762	Jejunum
Residual1	8	191.761	0.629714	NA	NA	Jejunum
Total1	11	304.521	1	NA	NA	Jejunum

## Sheet: Table_S3_DESeq2_significant_tax
Region	Comparison	Taxa	baseMean	log2FoldChange	lfcSE	stat	pvalue	padj
Colon	post_ECL vs pre_ECL	Bacteria.Firmicutes.Clostridia.Clostridiales.Dehalobacteriaceae.	22.0425	4.46164	1.07068	4.16711	3.0848e-05	0.00296141
Colon	post_ECL vs pre_ECL	Bacteria.Firmicutes.Clostridia.Clostridiales.Eubacteriaceae.Anaerofustis	20.783	7.14995	1.84736	3.87037	0.000108671	0.00521619
Colon	post_ECL vs pre_ECL	Bacteria.Bacteroidetes.Bacteroidia.Bacteroidales.Prevotellaceae.Prevotella	182.185	10.6288	3.08529	3.44498	0.000571096	0.0182751
Colon	post_ECL vs pre_ECL	Bacteria.Firmicutes.Clostridia.Clostridiales.Lachnospiraceae.Blautia	266.595	-1.75431	0.554933	-3.1613	0.00157065	0.0376957
Colon	post_LCL vs pre_LCL	Bacteria.Firmicutes.Clostridia.Clostridiales.Lachnospiraceae.Roseburia	110.473	9.89398	1.35007	7.32847	2.32791e-13	2.2348e-11
Colon	post_LCL vs pre_LCL	Bacteria.Bacteroidetes.Bacteroidia.Bacteroidales..Barnesiellaceae..	32.5721	20.1992	3.10728	6.5006	7.99987e-11	3.83994e-09
Colon	post_LCL vs pre_LCL	Bacteria.Firmicutes.Clostridia.Clostridiales.Lachnospiraceae.	65.9291	8.60746	1.50124	5.73356	9.83425e-09	3.14696e-07
Colon	post_LCL vs pre_LCL	Bacteria.Bacteroidetes.Bacteroidia.Bacteroidales.Prevotellaceae.Prevotella	182.185	-11.3579	3.08523	-3.68139	0.000231962	0.0055671
Colon	post_LCL vs pre_LCL	Bacteria.TM7.TM7.3.CW040.F16.	362.422	-2.43271	0.752772	-3.23167	0.0012307	0.0236295
Jejunum	post_LCS vs pre_LCS	Bacteria.Actinobacteria.Actinobacteria.Bifidobacteriales.Bifidobacteriaceae.	306.737	4.78114	1.10203	4.3385	1.43458e-05	0.00162107
Jejunum	post_LCS vs pre_LCS	Bacteria.Elusimicrobia.Endomicrobia...	10.0386	6.97576	1.8619	3.74658	0.000179261	0.0101283
Jejunum	post_LCS vs pre_LCS	Bacteria.Firmicutes.Clostridia.Clostridiales.Lachnospiraceae.Shuttleworthia	74.1351	-2.55756	0.764195	-3.34674	0.000817686	0.0307995

## Sheet: Table_S4_dbRDA_variance_partiti
Variable	Df	Variance	F	Pr(>F)	Region
MESOR	1	5.24043	1.8804	0.18	Colon
Amplitude	1	3.07513	1.10343	0.386	Colon
Phase_h	1	1.8851	0.676422	0.577	Colon
Condition	1	12.0779	4.33384	0.034	Colon
Group	1	3.73077	1.33869	0.312	Colon
Residual	6	16.7212	NA	NA	Colon
MESOR	1	5.60091	3.00659	0.068	Jejunum
Amplitude	1	4.76867	2.55984	0.097	Jejunum
Phase_h	1	0.920771	0.494273	0.642	Jejunum
Condition	1	3.91657	2.10242	0.143	Jejunum
Group	1	1.2995	0.697575	0.525	Jejunum
Residual	6	11.1773	NA	NA	Jejunum
